# Supplementary material for: Risk of Atrial Fibrillation in Patients with Different Cancer Types in Taiwan
Source: Life (Basel). 2024 May 11;14(5):621. doi: 10.3390/life14050621 (PMC11122475; doi:10.3390/life14050621)
Supplement: Supplementary file 1 [file life-14-00621-s001.zip]

Archive with 1 entries (1 files):
- life-2973374-supplementary.pdf
